# Supplementary material for: Revisiting the Causes of the Pull-to-Centre Effect: Evidence From China
Source: Front Psychol. 2022 Feb 2;12:754626. doi: 10.3389/fpsyg.2021.754626 (PMC8847743; doi:10.3389/fpsyg.2021.754626)
Supplement: Supplementary file 1 [file Data_Sheet_1.zip]

Archive with 4 entries (3 files):
- Supplementary Material Presentation/
- Supplementary Material Presentation/decision.pdf
- Supplementary Material Presentation/model5-names-re.bst
- Supplementary Material Presentation/over.pdf
